# Supplementary material for: Predicting diabetes mellitus metabolic goals and chronic complications transitions—analysis based on natural language processing and machine learning models
Source: PLoS One. 2025 Apr 15;20(4):e0321258. doi: 10.1371/journal.pone.0321258 (PMC11999128; doi:10.1371/journal.pone.0321258)
Supplement: S4 File — (CSV) [file pone.0321258.s004.csv]

Horizon	Initial condition	Prediction	Sample type	Model	Accuracy	AUC	F1	Kappa
1-year	On-target	Yes-complications	Training	Ada Boost Classifier	0.7153	0.6296	0.8112	0.274
1-year	On-target	Yes-complications	Training	Gradient Boosting Classifier	0.7132	0.6094	0.8091	0.2711
1-year	On-target	Yes-complications	Training	Light Gradient Boosting Machine	0.7006	0.6074	0.7963	0.2577
1-year	On-target	Yes-complications	Training	Dummy Classifier	0.6515	0.5	0.789	0.0
1-year	On-target	Yes-complications	Training	SVM - Linear Kernel	0.6506	0.0	0.7882	-0.0008
1-year	On-target	Yes-complications	Training	Linear Discriminant Analysis	0.6506	0.5189	0.7881	-0.0002
1-year	On-target	Yes-complications	Training	Logistic Regression	0.65	0.5185	0.7879	-0.0031
1-year	On-target	Yes-complications	Training	Ridge Classifier	0.6503	0.0	0.7879	-0.0014
1-year	On-target	Yes-complications	Training	Quadratic Discriminant Analysis	0.6377	0.5159	0.772	0.0135
1-year	On-target	Yes-complications	Training	Naive Bayes	0.6371	0.5158	0.7718	0.0113
1-year	On-target	Yes-complications	Training	K Neighbors Classifier	0.6101	0.5579	0.7238	0.0737
1-year	On-target	Yes-complications	Training	Random Forest Classifier	0.6252	0.5761	0.7232	0.1447
1-year	On-target	Yes-complications	Training	Extra Trees Classifier	0.6012	0.5543	0.6956	0.1173
1-year	On-target	Yes-complications	Training	Decision Tree Classifier	0.5868	0.5549	0.6747	0.109
1-year	On-target	Yes-complications	Validation	Ada Boost Classifier	0.6981	0.6187	0.8011	0.2239
1-year	On-target	Out-target	Training	Naive Bayes	0.1831	0.553	0.3001	-0.0003
1-year	On-target	Out-target	Training	Quadratic Discriminant Analysis	0.4028	0.537	0.2379	0.0109
1-year	On-target	Out-target	Training	Extra Trees Classifier	0.7923	0.5429	0.1331	0.0465
1-year	On-target	Out-target	Training	Random Forest Classifier	0.7917	0.5532	0.1308	0.0445
1-year	On-target	Out-target	Training	Decision Tree Classifier	0.7874	0.5329	0.1274	0.0356
1-year	On-target	Out-target	Training	K Neighbors Classifier	0.8052	0.5404	0.1067	0.0452
1-year	On-target	Out-target	Training	Light Gradient Boosting Machine	0.8144	0.5609	0.0475	0.0176
1-year	On-target	Out-target	Training	Gradient Boosting Classifier	0.8206	0.5702	0.0377	0.0206
1-year	On-target	Out-target	Training	Linear Discriminant Analysis	0.8227	0.5654	0.0132	0.0081
1-year	On-target	Out-target	Training	Logistic Regression	0.823	0.5646	0.0	0.0
1-year	On-target	Out-target	Training	SVM - Linear Kernel	0.823	0.0	0.0	0.0
1-year	On-target	Out-target	Training	Ridge Classifier	0.823	0.0	0.0	0.0
1-year	On-target	Out-target	Training	Ada Boost Classifier	0.8221	0.568	0.0	-0.0018
1-year	On-target	Out-target	Training	Dummy Classifier	0.823	0.5	0.0	0.0
1-year	On-target	Out-target	Validation	Naive Bayes	0.1817	0.5572	0.3016	0.0007
1-year	Out-target	Yes-complications	Training	Gradient Boosting Classifier	0.722	0.6275	0.8195	0.2597
1-year	Out-target	Yes-complications	Training	Ada Boost Classifier	0.7206	0.6357	0.8189	0.254
1-year	Out-target	Yes-complications	Training	Logistic Regression	0.6663	0.5358	0.7997	0.0
1-year	Out-target	Yes-complications	Training	SVM - Linear Kernel	0.6663	0.0	0.7997	0.0
1-year	Out-target	Yes-complications	Training	Ridge Classifier	0.6663	0.0	0.7997	0.0
1-year	Out-target	Yes-complications	Training	Linear Discriminant Analysis	0.6663	0.5354	0.7997	0.0
1-year	Out-target	Yes-complications	Training	Dummy Classifier	0.6663	0.5	0.7997	0.0
1-year	Out-target	Yes-complications	Training	Light Gradient Boosting Machine	0.6999	0.6144	0.7996	0.2296
1-year	Out-target	Yes-complications	Training	K Neighbors Classifier	0.6366	0.5742	0.7456	0.1185
1-year	Out-target	Yes-complications	Training	Random Forest Classifier	0.6166	0.5816	0.718	0.119
1-year	Out-target	Yes-complications	Training	Extra Trees Classifier	0.5973	0.5545	0.6956	0.0991
1-year	Out-target	Yes-complications	Training	Decision Tree Classifier	0.5949	0.5737	0.6859	0.1166
1-year	Out-target	Yes-complications	Training	Quadratic Discriminant Analysis	0.5077	0.5317	0.542	0.0477
1-year	Out-target	Yes-complications	Training	Naive Bayes	0.5028	0.5331	0.5284	0.0496
1-year	Out-target	Yes-complications	Validation	Gradient Boosting Classifier	0.6963	0.5972	0.8011	0.2014
1-year	Out-target	Out-target	Training	Logistic Regression	0.7223	0.5145	0.8388	0.0
1-year	Out-target	Out-target	Training	SVM - Linear Kernel	0.7223	0.0	0.8388	0.0
1-year	Out-target	Out-target	Training	Ridge Classifier	0.7223	0.0	0.8388	0.0
1-year	Out-target	Out-target	Training	Linear Discriminant Analysis	0.7223	0.5141	0.8388	0.0
1-year	Out-target	Out-target	Training	Dummy Classifier	0.7223	0.5	0.8388	0.0
1-year	Out-target	Out-target	Training	Ada Boost Classifier	0.7216	0.5133	0.8382	-0.0003
1-year	Out-target	Out-target	Training	Gradient Boosting Classifier	0.7188	0.5034	0.8363	-0.0047
1-year	Out-target	Out-target	Training	Light Gradient Boosting Machine	0.7094	0.5177	0.8284	-0.0009
1-year	Out-target	Out-target	Training	Random Forest Classifier	0.6971	0.5173	0.8177	0.0024
1-year	Out-target	Out-target	Training	Quadratic Discriminant Analysis	0.6873	0.5058	0.8103	-0.0102
1-year	Out-target	Out-target	Training	Naive Bayes	0.6856	0.5058	0.8087	-0.0104
1-year	Out-target	Out-target	Training	Extra Trees Classifier	0.6842	0.5178	0.8065	-0.0004
1-year	Out-target	Out-target	Training	Decision Tree Classifier	0.6817	0.518	0.804	0.0023
1-year	Out-target	Out-target	Training	K Neighbors Classifier	0.6744	0.489	0.7987	-0.0086
1-year	Out-target	Out-target	Validation	Logistic Regression	0.7216	0.5499	0.8383	0.0
1-year	Not-complicatons	Out-target	Training	Decision Tree Classifier	0.7699	0.5163	0.1651	0.0538
1-year	Not-complicatons	Out-target	Training	Extra Trees Classifier	0.7755	0.5184	0.1557	0.0532
1-year	Not-complicatons	Out-target	Training	Random Forest Classifier	0.7743	0.5215	0.1512	0.0482
1-year	Not-complicatons	Out-target	Training	K Neighbors Classifier	0.7862	0.523	0.121	0.0391
1-year	Not-complicatons	Out-target	Training	Quadratic Discriminant Analysis	0.7333	0.57	0.0933	0.0147
1-year	Not-complicatons	Out-target	Training	Light Gradient Boosting Machine	0.8084	0.5568	0.0622	0.0334
1-year	Not-complicatons	Out-target	Training	Naive Bayes	0.7933	0.5628	0.0425	-0.0058
1-year	Not-complicatons	Out-target	Training	Gradient Boosting Classifier	0.8113	0.5825	0.0124	0.0058
1-year	Not-complicatons	Out-target	Training	Ada Boost Classifier	0.8118	0.5825	0.0018	0.0001
1-year	Not-complicatons	Out-target	Training	Logistic Regression	0.8122	0.5888	0.0	-0.0003
1-year	Not-complicatons	Out-target	Training	SVM - Linear Kernel	0.8123	0.0	0.0	0.0
1-year	Not-complicatons	Out-target	Training	Ridge Classifier	0.8123	0.0	0.0	0.0
1-year	Not-complicatons	Out-target	Training	Linear Discriminant Analysis	0.8122	0.588	0.0	-0.0003
1-year	Not-complicatons	Out-target	Training	Dummy Classifier	0.8123	0.5	0.0	0.0
1-year	Not-complicatons	Out-target	Validation	Decision Tree Classifier	0.7783	0.4924	0.0909	0.0048
1-year	Yes-complications	Out-target	Training	Logistic Regression	0.7358	0.549	0.8478	0.0
1-year	Yes-complications	Out-target	Training	SVM - Linear Kernel	0.7358	0.0	0.8478	0.0
1-year	Yes-complications	Out-target	Training	Ridge Classifier	0.7358	0.0	0.8478	0.0
1-year	Yes-complications	Out-target	Training	Dummy Classifier	0.7358	0.5	0.8478	0.0
1-year	Yes-complications	Out-target	Training	Linear Discriminant Analysis	0.7354	0.5486	0.8475	-0.0007
1-year	Yes-complications	Out-target	Training	Ada Boost Classifier	0.7349	0.5477	0.8471	-0.0011
1-year	Yes-complications	Out-target	Training	Gradient Boosting Classifier	0.7343	0.5479	0.8465	0.0029
1-year	Yes-complications	Out-target	Training	Light Gradient Boosting Machine	0.7311	0.5422	0.8435	0.0127
1-year	Yes-complications	Out-target	Training	Random Forest Classifier	0.713	0.541	0.828	0.0218
1-year	Yes-complications	Out-target	Training	Quadratic Discriminant Analysis	0.7109	0.535	0.8271	0.0145
1-year	Yes-complications	Out-target	Training	Extra Trees Classifier	0.7015	0.5401	0.8176	0.0265
1-year	Yes-complications	Out-target	Training	Decision Tree Classifier	0.6961	0.5328	0.8129	0.0224
1-year	Yes-complications	Out-target	Training	Naive Bayes	0.6884	0.5398	0.8084	0.0061
1-year	Yes-complications	Out-target	Training	K Neighbors Classifier	0.6889	0.5179	0.8076	0.0251
1-year	Yes-complications	Out-target	Validation	Logistic Regression	0.7355	0.5258	0.8476	0.0
2-year	On-target	Yes-complications	Training	Logistic Regression	0.9031	0.5236	0.9491	0.0
2-year	On-target	Yes-complications	Training	Dummy Classifier	0.9031	0.5	0.9491	0.0
2-year	On-target	Yes-complications	Training	Ridge Classifier	0.9027	0.0	0.9488	-0.0009
2-year	On-target	Yes-complications	Training	Linear Discriminant Analysis	0.9027	0.5229	0.9487	0.0289
2-year	On-target	Yes-complications	Training	SVM - Linear Kernel	0.9017	0.0	0.9483	-0.0026
2-year	On-target	Yes-complications	Training	Ada Boost Classifier	0.898	0.594	0.9458	0.0867
2-year	On-target	Yes-complications	Training	Gradient Boosting Classifier	0.8952	0.601	0.9442	0.086
2-year	On-target	Yes-complications	Training	Light Gradient Boosting Machine	0.8943	0.5891	0.9436	0.0848
2-year	On-target	Yes-complications	Training	K Neighbors Classifier	0.8896	0.5344	0.9413	0.02
2-year	On-target	Yes-complications	Training	Naive Bayes	0.8803	0.5278	0.9358	0.0479
2-year	On-target	Yes-complications	Training	Quadratic Discriminant Analysis	0.8789	0.5037	0.935	0.0404
2-year	On-target	Yes-complications	Training	Random Forest Classifier	0.8775	0.5985	0.934	0.0817
2-year	On-target	Yes-complications	Training	Extra Trees Classifier	0.8598	0.5839	0.9236	0.0661
2-year	On-target	Yes-complications	Training	Decision Tree Classifier	0.8319	0.5588	0.9064	0.0704
2-year	On-target	Yes-complications	Validation	Logistic Regression	0.9034	0.5044	0.9492	0.0
2-year	On-target	Out-target	Training	Naive Bayes	0.6021	0.5486	0.2744	0.0281
2-year	On-target	Out-target	Training	Quadratic Discriminant Analysis	0.6549	0.5324	0.2604	0.0391
2-year	On-target	Out-target	Training	K Neighbors Classifier	0.7229	0.4876	0.1	-0.0198
2-year	On-target	Out-target	Training	Decision Tree Classifier	0.7252	0.5132	0.0769	-0.0252
2-year	On-target	Out-target	Training	Random Forest Classifier	0.728	0.5191	0.0663	-0.0305
2-year	On-target	Out-target	Training	Extra Trees Classifier	0.729	0.5144	0.0647	-0.029
2-year	On-target	Out-target	Training	Light Gradient Boosting Machine	0.7601	0.5357	0.0464	0.0045
2-year	On-target	Out-target	Training	Gradient Boosting Classifier	0.7671	0.5441	0.015	-0.0014
2-year	On-target	Out-target	Training	Ada Boost Classifier	0.7708	0.541	0.0076	0.0017
2-year	On-target	Out-target	Training	Linear Discriminant Analysis	0.7727	0.5412	0.004	0.0031
2-year	On-target	Out-target	Training	Logistic Regression	0.7722	0.542	0.0	0.0
2-year	On-target	Out-target	Training	SVM - Linear Kernel	0.7722	0.0	0.0	0.0
2-year	On-target	Out-target	Training	Ridge Classifier	0.7722	0.0	0.0	0.0
2-year	On-target	Out-target	Training	Dummy Classifier	0.7722	0.5	0.0	0.0
2-year	On-target	Out-target	Validation	Naive Bayes	0.683	0.5905	0.3178	0.1114
2-year	Out-target	Yes-complications	Training	Logistic Regression	0.9073	0.4901	0.9514	0.0
2-year	Out-target	Yes-complications	Training	SVM - Linear Kernel	0.9073	0.0	0.9514	0.0
2-year	Out-target	Yes-complications	Training	Ridge Classifier	0.9073	0.0	0.9514	0.0
2-year	Out-target	Yes-complications	Training	Linear Discriminant Analysis	0.9073	0.4855	0.9514	0.0
2-year	Out-target	Yes-complications	Training	Dummy Classifier	0.9073	0.5	0.9514	0.0
2-year	Out-target	Yes-complications	Training	Ada Boost Classifier	0.9068	0.5393	0.9511	0.0072
2-year	Out-target	Yes-complications	Training	Gradient Boosting Classifier	0.9041	0.548	0.9495	0.0214
2-year	Out-target	Yes-complications	Training	K Neighbors Classifier	0.9004	0.5127	0.9475	0.0174
2-year	Out-target	Yes-complications	Training	Light Gradient Boosting Machine	0.9004	0.5536	0.9474	0.0233
2-year	Out-target	Yes-complications	Training	Random Forest Classifier	0.8803	0.5414	0.9359	0.0276
2-year	Out-target	Yes-complications	Training	Extra Trees Classifier	0.8533	0.5118	0.92	0.0333
2-year	Out-target	Yes-complications	Training	Decision Tree Classifier	0.8379	0.5043	0.9106	0.0281
2-year	Out-target	Yes-complications	Training	Quadratic Discriminant Analysis	0.8102	0.5055	0.8762	-0.0131
2-year	Out-target	Yes-complications	Training	Naive Bayes	0.7455	0.5032	0.7717	-0.0058
2-year	Out-target	Yes-complications	Validation	Logistic Regression	0.9086	0.5321	0.9521	0.0
2-year	Out-target	Out-target	Training	SVM - Linear Kernel	0.6642	0.0	0.7982	0.0
2-year	Out-target	Out-target	Training	Dummy Classifier	0.6642	0.5	0.7982	0.0
2-year	Out-target	Out-target	Training	Logistic Regression	0.6631	0.5264	0.7974	-0.0021
2-year	Out-target	Out-target	Training	Ridge Classifier	0.6626	0.0	0.7971	-0.0032
2-year	Out-target	Out-target	Training	Linear Discriminant Analysis	0.6626	0.525	0.7971	-0.0032
2-year	Out-target	Out-target	Training	Ada Boost Classifier	0.6589	0.5268	0.7942	-0.0094
2-year	Out-target	Out-target	Training	Gradient Boosting Classifier	0.6547	0.5195	0.7899	-0.0084
2-year	Out-target	Out-target	Training	Light Gradient Boosting Machine	0.6473	0.5194	0.7804	0.0048
2-year	Out-target	Out-target	Training	Naive Bayes	0.6425	0.5235	0.7773	-0.0076
2-year	Out-target	Out-target	Training	Quadratic Discriminant Analysis	0.6324	0.5254	0.7649	-0.0038
2-year	Out-target	Out-target	Training	Random Forest Classifier	0.6324	0.4998	0.7639	0.0048
2-year	Out-target	Out-target	Training	Extra Trees Classifier	0.6229	0.5003	0.7519	0.0078
2-year	Out-target	Out-target	Training	Decision Tree Classifier	0.6118	0.4995	0.7412	-0.0057
2-year	Out-target	Out-target	Training	K Neighbors Classifier	0.5874	0.4915	0.7113	-0.0018
2-year	Out-target	Out-target	Validation	SVM - Linear Kernel	0.6642	0.5	0.7982	0.0
2-year	Not-complicatons	Out-target	Training	Random Forest Classifier	0.7682	0.5211	0.1208	0.0314
2-year	Not-complicatons	Out-target	Training	Decision Tree Classifier	0.755	0.5157	0.1133	0.0075
2-year	Not-complicatons	Out-target	Training	Extra Trees Classifier	0.7641	0.5126	0.1122	0.0188
2-year	Not-complicatons	Out-target	Training	K Neighbors Classifier	0.7701	0.5311	0.1089	0.0234
2-year	Not-complicatons	Out-target	Training	Quadratic Discriminant Analysis	0.7568	0.548	0.0651	0.0012
2-year	Not-complicatons	Out-target	Training	Light Gradient Boosting Machine	0.7869	0.533	0.0437	0.0048
2-year	Not-complicatons	Out-target	Training	Naive Bayes	0.7988	0.5354	0.026	0.015
2-year	Not-complicatons	Out-target	Training	Gradient Boosting Classifier	0.7952	0.5336	0.0214	0.0052
2-year	Not-complicatons	Out-target	Training	Ada Boost Classifier	0.8002	0.5464	0.0174	0.0124
2-year	Not-complicatons	Out-target	Training	Linear Discriminant Analysis	0.7997	0.5564	0.0089	0.0063
2-year	Not-complicatons	Out-target	Training	Logistic Regression	0.7993	0.5557	0.0	0.0
2-year	Not-complicatons	Out-target	Training	SVM - Linear Kernel	0.7988	0.0	0.0	-0.0009
2-year	Not-complicatons	Out-target	Training	Ridge Classifier	0.7988	0.0	0.0	-0.0009
2-year	Not-complicatons	Out-target	Training	Dummy Classifier	0.7993	0.5	0.0	0.0
2-year	Not-complicatons	Out-target	Validation	Random Forest Classifier	0.766	0.5268	0.1129	0.0191
2-year	Yes-complications	Out-target	Training	Dummy Classifier	0.6696	0.5	0.8021	0.0
2-year	Yes-complications	Out-target	Training	Ridge Classifier	0.6696	0.0	0.8019	0.0018
2-year	Yes-complications	Out-target	Training	Logistic Regression	0.6692	0.5768	0.8016	0.0009
2-year	Yes-complications	Out-target	Training	Linear Discriminant Analysis	0.6687	0.5774	0.8012	0.0009
2-year	Yes-complications	Out-target	Training	SVM - Linear Kernel	0.6687	0.0	0.8004	0.0068
2-year	Yes-complications	Out-target	Training	Ada Boost Classifier	0.6665	0.5678	0.7996	-0.0034
2-year	Yes-complications	Out-target	Training	Gradient Boosting Classifier	0.6568	0.5526	0.7904	-0.0055
2-year	Yes-complications	Out-target	Training	Light Gradient Boosting Machine	0.6366	0.5487	0.7707	-0.0142
2-year	Yes-complications	Out-target	Training	Random Forest Classifier	0.6348	0.5358	0.7643	0.0121
2-year	Yes-complications	Out-target	Training	Extra Trees Classifier	0.6264	0.5311	0.7528	0.0227
2-year	Yes-complications	Out-target	Training	Naive Bayes	0.6203	0.5478	0.7447	0.0294
2-year	Yes-complications	Out-target	Training	Decision Tree Classifier	0.6167	0.5266	0.7438	0.0104
2-year	Yes-complications	Out-target	Training	K Neighbors Classifier	0.5665	0.5234	0.6705	0.0279
2-year	Yes-complications	Out-target	Training	Quadratic Discriminant Analysis	0.3934	0.5349	0.1589	0.0096
2-year	Yes-complications	Out-target	Validation	Dummy Classifier	0.6691	0.5	0.8017	0.0
